# Supplementary material for: Effect of Casein Hydrolysates on Intestinal Cell Migration and Their Peptide Profiles by LC-ESI/MS/MS
Source: Foods. 2019 Mar 6;8(3):91. doi: 10.3390/foods8030091 (PMC6462906; doi:10.3390/foods8030091)
Supplement: Supplementary file 1 [file foods-08-00091-s001.zip]

Archive with 1 entries (1 files):
- foods-444329-supplementary.xlsx
