# Supplementary material for: Effect of Casein Hydrolysates on Intestinal Cell Migration and Their Peptide Profiles by LC-ESI/MS/MS
Source: Foods. 2019 Mar 6;8(3):91. doi: 10.3390/foods8030091 (PMC6462906; doi:10.3390/foods8030091)
Supplement: Supplementary file 1 [file foods-08-00091-s001.zip › foods-444329-supplementary.xlsx]

## Sheet: Ark1
Protein	sequence AA	sequence	10K - 10 min	3K 10 min	10K 30min	3K 30min
αs1-casein	EDVPSER	99-105	X	X
αs1-casein	EGIHAQQK	140-147	X	X	X	X
αs1-casein	EGIHAQQKEPMIGVN	140-154	X
αs1-casein	EGIHAQQKEPMIGVNQEL	140-157	X
αs1-casein	EGIHAQQKEPMIGVNQELA	140-158		X	X	X
αs1-casein	EIVPN	85-89			X
αs1-casein	EIVPNSAEER	125-134		X		X
αs1-casein	EKVNELS	50-56	X
αs1-casein	EKVNELSK	50-57				X
αs1-casein	EPMIGVNQEL	148-157			X	X
αs1-casein	EPMIGVNQELA	148-158	X		X
αs1-casein	FFVAPFPEV	38-46			X
αs1-casein	FVAPFPEVFG	39-48	X		X	X
αs1-casein	FVAPFPEVFGK	39-49		X
αs1-casein	FVAPFPEVFGKE	39-50	X
αs1-casein	HIQKEDVPSE	95-104			X
αs1-casein	HIQKEDVPSER	95-105	X	X	X	X
αs1-casein	HPIKH	19-23	X
αs1-casein	HQGLPQEV	23-30	X		X	X
αs1-casein	HQGLPQEVL	23-31	X
αs1-casein	HQGLPQEVLNENL	23-35	X		X	X
αs1-casein	HQGLPQEVLNENLL	23-36	X	X	X	X
αs1-casein	IQKEDVPSER	96-105	X
αs1-casein	LAYFYPEL	157-164		X
αs1-casein	RPKHPIK	16-22	X
αs1-casein	SDIPNPIGSENSEK	195-208	X	X	X	X
αs1-casein	SDIPNPIGSENSEKTTMPLW	195-214		X
αs1-casein	TDAPSFSDIPNPI	189-201			X
αs1-casein	TDAPSFSDIPNPIGSEN	189-205	X
αs1-casein	TDAPSFSDIPNPIGSENSEK	189-208	X		X
αs1-casein	VAPFPEVFG	40-48			X
αs1-casein	YKPQL	119-124				X
αs1-casein	YKVPQ	119-123	X
αs1-casein	YKVPQL	119-124	X	X
αs1-casein	YLGYLEQL	106-113	X	X		X
αs1-casein	YTDAPSFSDIPNPIGSENSEK	188-208	X
αs1-casein	YVPLGTQ	181-187			X
αs1-casein	YVPLGTQY	181-188	X	X	X
αs1-casein	YVPLGTQYTDAPS	181-193		X
αs1-casein	YYVPLGTQY	180-188				X
αs2-casein	ALNEINQ	96-102		X
αs2-casein	ALNEINQF	96-103		X
αs2-casein	ALNEINQFY	96-104		X
αs2-casein	ALNEINQFYQ	96-105		X
αs2-casein	AMKPWIQPK	204-212		X	X
αs2-casein	ITVDDKHYQ	86-94				X
αs2-casein	ITVDDKHYQK	86-95			X
αs2-casein	KITVDDKHYQ	85-94				X
αs2-casein	LQGPIVLNPWDQV	114-127	X
αs2-casein	LYQGPIVLNPWD..	114-127			X
αs2-casein	LYQGPIVLNPWDQV	114-127				X
αs2-casein	LYQGPIVLNPWDQVK	114-128		X	X
αs2-casein	QGPIVLNPWDQV	116-127				X
αs2-casein	TKLTEEEK	166-173			X
αs2-casein	TKLTEEEKN	166-174			X	X
αs2-casein	TKLTEEEN	166-174	X
αs2-casein	TKVIPYV	213-219		X
αs2-casein	YQKFPQYL	104-111		X	X	X
β-casein	AQTQSLVYPFPGPIPN	68-83	X
β-casein	AVPYPQ	192-197		X		X
β-casein	DMPIQAF	199-205		X
β-casein	DVENLHLPLPL	144-154	X	X	X	X
β-casein	EAMAPK	115-120			X
β-casein	HKEMPFPK	121-128	X	X	X	X
β-casein	HKEMPFPKYPVE	121-134		X
β-casein	HQPHQPLPPTVM	160-171	X		X
β-casein	HQPHQPLPPTVMFPPQSV	160-177	X		X	X
β-casein	HQPHQPLPPTVMFPPQSVL	160-178	X	X	X
β-casein	IPNSLP	81-86		X		X
β-casein	LLYQEPVLGPV	206-216			X
β-casein	LQSWM	155-159		X
β-casein	LQSWMHQPHQPLPPTVMFPPQSVL	155-178	X
β-casein	LTDVENLHLPLPL	142-154	X	X	X	X
β-casein	LYQEPVLGPV	207-216	X		X	X
β-casein	LYQEPVLGPVRGPFPI	207-222	X		X	X
β-casein	LYQEPVLGPVRGPFPIIV	207-224	X	X	X
β-casein	MHQPHQPLPPTVM	159-171	X
β-casein	MHQPHQPLPPTVMFPPQSV	159-177	X		X	X
β-casein	MHQPHQPLPPTVMFPPQSVL	159-178	X	X	X	X
β-casein	NIPPLTQTPVVVPPFLQPEVM	88-108			X
β-casein	PVVVPPFLQPEV	96-107	X		X
β-casein	PVVVPPFLQPEVM	96-108	X		X	X
β-casein	QEPVLGPVRGPFPIIV	209-224	X		X	X
β-casein	QSLTLTDVENLHLPLPL	138-154	X
β-casein	SLPQNIPPLTQTPVVVPPFLQPEV	84-107			X
β-casein	SLPQNIPPLTQTPVVVPPFLQPEVM	84-108	X		X
β-casein	SLSQSK	179-184	X	X
β-casein	SLTLTDVENL	139-148	X
β-casein	SLTLTDVENLHLPLPL	139-154	X		X
β-casein	SLVYPFPGPIPN	72-83	X
β-casein	SLVYPFPGPIPNSLPQNIPPLTQT	72-95			X
β-casein	TDVENLHLPLPL	143-154	X	X	X
β-casein	TEDELQDKIHPF	56-67			X
β-casein	TESQSLTLT	135-143				X
β-casein	TLTDVENLHLPLPL	141-154	X		X	X
β-casein	TLTDVENLHLPLPLL	141-155	X
β-casein	VENLHLPLPL	145-154			X
β-casein	VKEAMAPK	113-120	X		X	X
β-casein	VLPVPQ	185-190		X		X
β-casein	VLPVPQK	185-191	X		X	X
β-casein	VYPFPGPIPN	74-83			X
β-casein	VYPFPGPIPNSLPQNIPPLTQT	74-95	X
β-casein	VYPFPGPIPNSLPQNIPPLTQTPVVVPPFLQPEVM	74-108			X
β-casein	WMHQPHQPLPPTVM	158-171	X		X
β-casein	WMHQPHQPLPPTVMFPPQSV	158-177	X		X
β-casein	WMHQPHQPLPPTVMFPPQSVL	158-178	X		X
β-casein	YQEPVLGPV	208-216	X	X	X	X
β-casein	YQEPVLGPVRGPFPI	208-222	X
β-casein	YQEPVLGPVRGPFPIIV	208-224	X	X	X	X
κ-casein	ALINNQFLPYPY	70-81	X		X
κ-casein	ARHPHPH	117-123	X		X	X
κ-casein	ARHPHPHLS	117-125		X
κ-casein	AVESTV	159-164				X
κ-casein	FFSDKIAK	38-45		X
κ-casein	HPHPH	119-123	X	X	X	X
κ-casein	HPHPHLS	119-125		X
κ-casein	INNQFLPYPY	72-81	X	X	X	X
κ-casein	KNQDKTEIPTINT	133-145			X
κ-casein	KNQDKTEIPTINTI	133-146			X
κ-casein	NNQFLPYPY	73-81		X
κ-casein	NQDKTEIPTINT	134-145	X		X
κ-casein	SNTVPAK	101-107		X	X	X
κ-casein	SPAQILQWQV	90-99		X
κ-casein	SPAQILQWQVL	90-100		X
κ-casein	SRYPSYGLN	54-62		X		X
κ-casein	YAKPA	82-86			X
κ-casein	YAKPAAV	82-88		X
κ-casein	YIPIQY	46-51		X
κ-casein	YQQKPV	64-69		X	X	X
κ-casein	YYQQKPV	63-69	X	X	X
